# Supplementary material for: The effects of sequencing platforms on phylogenetic resolution in 16 S rRNA gene profiling of human feces
Source: Sci Data. 2018 Apr 24;5:180068. doi: 10.1038/sdata.2018.68 (PMC5914283; doi:10.1038/sdata.2018.68)
Supplement: Supplementary file 1 [file sdata201868-isa1.zip]

Archive with 3 entries (3 files):
- i_Investigation.txt
- s_study_Bae.txt
- a_assay_Bae.txt
