# Supplementary material for: The effects of sequencing platforms on phylogenetic resolution in 16 S rRNA gene profiling of human feces
Source: Sci Data. 2018 Apr 24;5:180068. doi: 10.1038/sdata.2018.68 (PMC5914283; doi:10.1038/sdata.2018.68)
Supplement: Supplementary file 1 [file sdata201868-isa1.zip › i_Investigation.txt]

# Investigation File generated for Scientific Data with Investigation File Authoring Tool version 0.1.0 on 20/03/2018 - This metadata file is CC0
ONTOLOGY SOURCE REFERENCE
Term Source Name	NCBITAXON	UBERON	OBI	ERO	NCIT	SO
Term Source File	http://data.bioontology.org/ontologies/NCBITAXON	http://data.bioontology.org/ontologies/UBERON	http://data.bioontology.org/ontologies/OBI	http://data.bioontology.org/ontologies/ERO	http://data.bioontology.org/ontologies/NCIT	http://data.bioontology.org/ontologies/SO
Term Source Version	2016AB	releases/2014-06-15	2014-08-18	2013-08-02	17.06d	unknown
Term Source Description	National Center for Biotechnology Information (NCBI) Organismal Classification	Uber Anatomy Ontology	Ontology for Biomedical Investigations	Eagle-I Research Resource Ontology	National Cancer Institute Thesaurus	Sequence Types and Features Ontology
INVESTIGATION
Investigation Identifier
Investigation Title
Investigation Description
Investigation Submission Date
Investigation Public Release Date
INVESTIGATION PUBLICATIONS
Investigation PubMed ID
Investigation Publication DOI
Investigation Publication Author List
Investigation Publication Title
Investigation Publication Status
Investigation Publication Status Term Accession Number
Investigation Publication Status Term Source REF
INVESTIGATION CONTACTS
Investigation Person Last Name
Investigation Person Mid Initials
Investigation Person First Name
Investigation Person Address
Investigation Person Phone
Investigation Person Fax
Investigation Person Email
Investigation Person Affiliation
Investigation Person Roles
Investigation Person Roles Term Accession Number
Investigation Person Roles Term Source REF
STUDY
Study Identifier	10.1038/sdata.2018.68
Study Title	The effects of sequencing platforms on phylogenetic resolution in 16 S rRNA gene profiling of human feces
Study Submission Date	03/11/2017
Study Public Release Date	24/04/2018
Study Description	http://www.nature.com/articles/sdata201868#abstract
Study File Name	s_study_Bae.txt
Comment[Subject Keywords]	//;///;//
Comment[Manuscript Licence]	CC BY-4.0
Comment[Experimental Metadata Licence]	CC0
Comment[Supplementary Information File Name]		Supplementary Information
Comment[Supplementary Information File Type]	x-zip-compressed	msword
Comment[Supplementary Information File URL]	http://www.nature.com/articles/sdata201868#supplementary-information	http://www.nature.com/articles/sdata201868#supplementary-information
Comment[Data Repository]	European Nucleotide Archive;European Nucleotide Archive;European Nucleotide Archive;European Nucleotide Archive;European Nucleotide Archive;European Nucleotide Archive
Comment[Data Record Accession]	PRJEB17507;PRJEB17608;PRJEB17610;PRJEB17613;PRJEB17612;PRJEB17896
Comment[Data Record URI]	http://identifiers.org/ena.embl/PRJEB17507;http://identifiers.org/ena.embl/PRJEB17608;http://identifiers.org/ena.embl/PRJEB17610;http://identifiers.org/ena.embl/PRJEB17613;http://identifiers.org/ena.embl/PRJEB17612;http://identifiers.org/ena.embl/PRJEB17896
STUDY DESIGN DESCRIPTORS
Study Design Type	parallel group design	metagenomics analysis
Study Design Type Term Accession Number	OBI:0500006	ERO:0000657
Study Design Type Term Source REF	OBI	ERO
STUDY PUBLICATIONS
Study PubMed ID
Study Publication DOI
Study Publication Author List
Study Publication Title
Study Publication Status
Study Publication Status Term Accession Number
Study Publication Status Term Source REF
STUDY FACTORS
Study Factor Name	sequencing platform
Study Factor Type	Technology Platform
Study Factor Type Term Accession Number	NCIT:C45378
Study Factor Type Term Source REF	NCIT
STUDY ASSAYS
Study Assay Measurement Type	rRNA_16S
Study Assay Measurement Type Term Accession Number	SO:0001000
Study Assay Measurement Type Term Source REF	SO
Study Assay Technology Type	DNA sequencing
Study Assay Technology Type Term Accession Number	OBI:0000626
Study Assay Technology Type Term Source REF	OBI
Study Assay Technology Platform	""
Study Assay File Name	a_assay_Bae.txt
STUDY PROTOCOLS
Study Protocol Name	Study participants and specimen collection	DNA extraction from the fecal samples and 16S rRNA gene sequencing	NGS data processing
Study Protocol Type	selection	DNA extraction	DNA sequencing
Study Protocol Type Term Accession Number	OBI:0001928	OBI:0000257	OBI:0000626
Study Protocol Type Term Source REF	OBI	OBI	OBI
Study Protocol Description			
Study Protocol URI	""	""	""
Study Protocol Version			
Study Protocol Parameters Name	""	""	instrument; manufacturer
Study Protocol Parameters Name Term Accession Number	""	""	""
Study Protocol Parameters Name Term Source REF	""	""	""
Study Protocol Components Name	""	""	""
Study Protocol Components Type	""	""	""
Study Protocol Components Type Term Accession Number	""	""	""
Study Protocol Components Type Term Source REF	""	""	""
STUDY CONTACTS
Study Person Last Name	Whon	Chung	Lim	Song	Kim	Hyun	Shin	Bae	Nam
Study Person First Name	Tae Woong	Won-Hyong	Mi Young	Eun-Ji	Pil Soo	Dong-Wook	Na-Ri	Jin-Woo	Young-Do
Study Person Mid Initials									
Study Person Email	""	""	""	""	""	""	""	baejw@khu.ac.kr	youngdo98@kfri.re.kr
Study Person Phone									
Study Person Fax									
Study Person Address									
Study Person Affiliation	Department of Life and Nanopharmaceutical Sciences and Department of Biology, Kyung Hee University, Seoul 130-701, Republic of Korea	Research Group of Gut Microbiome, Division of Nutrition and Metabolism Research, Korea Food Research Institute, Sungnam 463-746, Republic of Korea	Research Group of Gut Microbiome, Division of Nutrition and Metabolism Research, Korea Food Research Institute, Sungnam 463-746, Republic of Korea	Research Group of Gut Microbiome, Division of Nutrition and Metabolism Research, Korea Food Research Institute, Sungnam 463-746, Republic of Korea	Department of Life and Nanopharmaceutical Sciences and Department of Biology, Kyung Hee University, Seoul 130-701, Republic of Korea	Department of Life and Nanopharmaceutical Sciences and Department of Biology, Kyung Hee University, Seoul 130-701, Republic of Korea	Department of Life and Nanopharmaceutical Sciences and Department of Biology, Kyung Hee University, Seoul 130-701, Republic of Korea	Department of Life and Nanopharmaceutical Sciences and Department of Biology, Kyung Hee University, Seoul 130-701, Republic of Korea	Research Group of Gut Microbiome, Division of Nutrition and Metabolism Research, Korea Food Research Institute, Sungnam 463-746, Republic of Korea
Study Person Roles									
Study Person Roles Term Accession Number									
Study Person Roles Term Source REF									
Comment[Study Person ORCID]								0000-0001-6433-5270	
Comment[Funder]									
Comment[FundRef ID]									
Comment[Funder Term Source REF]									
Comment[Grant Identifier]									
