# Supplementary material for: The effects of sequencing platforms on phylogenetic resolution in 16 S rRNA gene profiling of human feces
Source: Sci Data. 2018 Apr 24;5:180068. doi: 10.1038/sdata.2018.68 (PMC5914283; doi:10.1038/sdata.2018.68)
Supplement: Supplementary file 1 [file sdata201868-isa1.zip › s_study_Bae.txt]

Source Name	Characteristics[organism]	Term Source REF	Term Accession Number	Characteristics[organism part]	Term Source REF	Term Accession Number	Protocol REF	Sample Name	Factor Value[sequencing platform]
South Korean participants	human gut metagenome	NCBITAXON	NCBITaxon:408170	feces	UBERON	UBERON:0001988	Study participants and specimen collection	healthy participants 	sequencing platform
