# Supplementary material for: The effects of sequencing platforms on phylogenetic resolution in 16 S rRNA gene profiling of human feces
Source: Sci Data. 2018 Apr 24;5:180068. doi: 10.1038/sdata.2018.68 (PMC5914283; doi:10.1038/sdata.2018.68)
Supplement: Supplementary file 1 [file sdata201868-isa1.zip › a_assay_Bae.txt]

Sample Name	Protocol REF	Comment[number of individuals sequenced]	Protocol REF	Parameter Value[instrument]	Parameter Value[manufacturer]	Assay Name	Raw Data File	Comment[Data Repository]	Comment[Data Record Accession]	Comment[Data Record URI]	Factor Value[sequencing platform]
healthy participants	DNA extraction from the fecal samples and 16S rRNA gene sequencing	170	NGS data processing	GS FLX+	454 Life Sciences	GS FLX+	ERP019369	European Nucleotide Archive	PRJEB17507	http://identifiers.org/ena.embl/PRJEB17507	454 GS FLX+ sequencing
healthy participants	DNA extraction from the fecal samples and 16S rRNA gene sequencing	170	NGS data processing	MiSeq	Illumina	Illumina MiSeq V13	ERP019474	European Nucleotide Archive	PRJEB17608	http://identifiers.org/ena.embl/PRJEB17608	Illumina MiSeq paired end sequencing
healthy participants	DNA extraction from the fecal samples and 16S rRNA gene sequencing	170	NGS data processing	MiSeq	Illumina	Illumina MiSeq V34	ERP019476	European Nucleotide Archive	PRJEB17610	http://identifiers.org/ena.embl/PRJEB17610	Illumina MiSeq paired end sequencing
healthy participants	DNA extraction from the fecal samples and 16S rRNA gene sequencing	170	NGS data processing	MiSeq	Illumina	Illumina MiSeq V4	ERP019478	European Nucleotide Archive	PRJEB17613	http://identifiers.org/ena.embl/PRJEB17613	Illumina MiSeq paired end sequencing
healthy participants	DNA extraction from the fecal samples and 16S rRNA gene sequencing	29	NGS data processing	RS II	PacBio	PacBio CCS	ERP019477	European Nucleotide Archive	PRJEB17612	http://identifiers.org/ena.embl/PRJEB17612	PacBio RS II sequencing
healthy participants	DNA extraction from the fecal samples and 16S rRNA gene sequencing	27	NGS data processing	HiSeq 2500	Illumina	shotgun sequencing	ERP019800	European Nucleotide Archive	PRJEB17896	http://identifiers.org/ena.embl/PRJEB17896	Illumina HiSeq 2500 paired end sequencing
